# Supplementary material for: Chromosomal Conjugative and Mobilizable Elements in Streptococcus suis: Major Actors in the Spreading of Antimicrobial Resistance and Bacteriocin Synthesis Genes
Source: Pathogens. 2019 Dec 25;9(1):22. doi: 10.3390/pathogens9010022 (PMC7168690; doi:10.3390/pathogens9010022)
Supplement: Supplementary file 1 [file pathogens-09-00022-s001.zip]

Archive with 6 entries (5 files):
- supplementary files/
- supplementary files/Fig S1.tif
- supplementary files/Fig S2.tif
- supplementary files/Fig S3.tif
- supplementary files/Table S1 ICE IME content.xlsx
- supplementary files/Table S2 primers used.docx
