# Supplementary material for: Chromosomal Conjugative and Mobilizable Elements in Streptococcus suis: Major Actors in the Spreading of Antimicrobial Resistance and Bacteriocin Synthesis Genes
Source: Pathogens. 2019 Dec 25;9(1):22. doi: 10.3390/pathogens9010022 (PMC7168690; doi:10.3390/pathogens9010022)
Supplement: Supplementary file 1 [file pathogens-09-00022-s001.zip › supplementary files/Table S1 ICE IME content.xlsx]

## Sheet: Feuil1
DATASET 1 : Serotype, MLST group of the strains, putative mobile genetic elements detected in their genome, antimicrobial resistance genes and suicin synthesis clusters. ICEs are given by family and integration site and IMEs are listed by integration site. The characteristic domain(s) of their integrase, relaxe and coupling protein (CP) are given in brackets after the name of the element. Defecti…
Strains	SRA number for WGS short-read data	Serotype	ST	ICE_Tn5252_rplL	ICE_Tn5252_rumA	ICE_Tn5252_rbgA	ICE Tn5252_mutT	ICE_Tn5252_ADP ribose pyrophosphatase (mutT*)	ICE Tn5252_luciferase monoxygenase (mutT*)	ICE_Tn1549_rplL	ICE_Tn1549_rbgA	ICE_Tn1549_hsdM & 3 Int ser	ICE Tn916 family	ICE_vanG_lysS	ICE_tRNALys (ICESt3 family)	ICE TnGBS1	ICE TnGBS2	IME_SNF2 [Ser_3, Rel_PF01076_2, no CP]	IME_PPI (peptidylprolyl isomerase) [Ser_3, Rel_PF01076_2, no CP]	IME_HTH-XRE-reg [Ser_3, Rel_PF01076_2, no CP]	IME_Tn1549 COG4646 methylase [Ser_3, Rel_PF03389, no CP]	IME_Tn1549 mb prot [Ser_1, Rel_PF03389, no CP]	IME_Tn1549 traG [Ser_1, Rel_PF03389, no CP]	IME_tRNALeu_1 [Tyr_1 long DR, Rel_PF02486_6, TcpA_4]	IME_tRNALeu_2 [Tyr_1 long DR, Rel_PF02486_6, TcpA_3]	IME_tRNALeu_3 [Tyr_8 short DR, Rel_PF01719-PF00910_1, no CP]	IME_tRNALeu_4 [Tyr_8 short DR, Rel_PF02407_1, TcpA_12]	IME_tRNALeu_5 [Tyr_1 long DR, Rel_PHA00330_3, TcpA_7]	IME_tRNAAsn_1 [Tyr_8 short DR, Rel_PF01719_1, TcpA_12]	IME_tRNAAsn_2 [Tyr_8 short DR, Rel_PF02486_4, TcpA_2]	IME_tRNAAsn_3 [Tyr_8 short DR, Rel_PF02407_1, TcpA_12]	IME_rpsI_1 [Tyr_5, Rel_PHA00330_3, TcpA_7]	IME_rpsI_2 [Tyr_5, Rel_PF01719_1, TcpA_12]	IME_rpsI_3 [Tyr_5, Rel_PF01719-PF00910_4, no CP]	IME_rpsI_4 [Tyr_5, Rel_PF01719_1, no CP]	IME_rpsI_5 [Tyr_4, Rel_PF02486_3 + Rel_PF01076_1, no CP]	IME_rpsI_6 [Tyr_7, Rel_PF01719_1, TcpA_12]	GI_rpsI	IME_rpmG_1 [Tyr_6, Rel_PF01719_1, TcpA_12]	IME_rpmG_2 [Tyr_10, Rel_PF02486_6, TcpA_3]	IME_rpmG_3 [Tyr_10, Rel_PF02407, no CP]	IME_SolAS1.3089_NS [Ser_2, Rel_PF13814, VirD4]	IME_ybaB/ebfC [Tyr_2, Rel_PF01719-PF00910_4, no CP]	IME_guaA_1 [Tyr_3, Rel_PF01719-PF00910_2, no CP]	IME_guaA_2 [Tyr_3, Rel_PF01719-PF00910_4, TcpA_6]	Antimicrobial resistance genes carried by MGE	Suicin 65 cluster	Suicin 90-1330 cluster	Suicin 3908 cluster
NSUI001	SRS1145631	2	25	1	dICE					1									1					1																						tet(O) (IME_PPI)	not complete
NSUI002	SRS933090	2	28	1						1								1 (hybrid)						1														1				1				tet(O) (IME_SNF2 hybrid); ant(9)-lnuC-erm(B) (GI_rpsI)
NSUI003	SRS933089	2	28	1						1									dIME					1																						tet(O)-erm(B) (Tn5252)		1
NSUI004	SRS933097	2	28	1						1								1						1																		1				tet(O) (IME_SNF2)
NSUI005	SRS933111	2	28	dICE														1						1																						tet(O) (IME_SNF2)		1
NSUI006	SRS1145632	2	25	1						1							1		1																											tet(O) (IME_PPI)	not complete
NSUI007	SRS933117	2	28	1						1								1						1																						tet(O) (IME_SNF2)		1
NSUI008	SRS933127	2	28	1						1								1						1																		1				tet(O) (IME_SNF2)
NSUI009	SRS933128	2	28	1						1								1						1																						tet(O) (IME_SNF2)		1
NSUI010	SRS933131	2	28				1																	1																						tet(O)-erm(B) (Tn5252)
NSUI011	SRS933129	2	28	1						1									1																											tet(O) (IME_PPI)
NSUI012	SRS1145638	2	25	1						1							dICE		1																											tet(O) (IME_PPI)	not complete
NSUI013	SRS933130	2	28	dICE															1					1																		1				tet(O)-erm(B) (IME_PPI)
NSUI014	SRS933088	2	28				1												1						1																					tet(O)-erm(B) (IME_PPI)
NSUI015	SRS933086	2	28	1						1								1						1																						tet(O) (IME_SNF2)		1
NSUI016	SRS933085	2	28	1						1								1						1																						tet(O) (IME_SNF2)		1
NSUI017	SRS933084	2	28	1						1								1																												tet(O) (IME_SNF2)		1
NSUI018	SRS933094	2	28		1													1						1																						tet(O) (IME_SNF2)		1
NSUI019	SRS933093	2	28	1						1									1					1																						tet(O) (IME_PPI)
NSUI020	SRS933092	2	28		dICE		partial			1									1					1																						tet(O) (IME_PPI)
NSUI021	SRS933091	2	28	1						1									dIME					1																						tet(O)-erm(B) (Tn5252)
NSUI022	SRS933099	2	28		partial					dICE									1					1																						tet(O) (IME_PPI)		1
NSUI023	SRS933098	2	28		partial					dICE									1					1																						tet(O) (IME_PPI)		1
NSUI024	SRS933096	2	28		partial					dICE									1					1																						tet(O) (IME_PPI)		1
NSUI025	SRS933095	2	28		1					1								1						1																						tet(O) (IME_SNF2)		1
NSUI026	SRS933104	2	28		partial					dICE									1					1																						tet(O)-erm(B) (IME_PPI)		1
NSUI027	SRS933100	2	28	partial						dICE														1																							1
NSUI028	SRS933103	2	28	partial						dICE														1																							1
NSUI029	SRS933102	2	28		1					1														1
NSUI030	SRS933101	2	28	partial						dICE														1																							1
NSUI031	SRS933107	2	28				1			1									1					1																						tet(O)-erm(B) (IME_PPI)
NSUI032	SRS933105	2	28		1					dICE														1
NSUI033	SRS1145651	2	25	dICE	dICE														1																											tet(O)-erm(B) (IME_PPI)	1
NSUI034	SRS1145658	2	25	partial	partial														1																											tet(O)-erm(B) (IME_PPI)	1
NSUI035	SRS1145673	2	25	partial	partial														1																											tet(O)-erm(B) (IME_PPI)	1
NSUI036	SRS933106	2	28		1						1								1					1																						tet(O) (IME_PPI); erm(B) (ICE_Tn1549_rbgA)		1	1
NSUI037	SRS1145671	2	25	dICE	dICE														1																											tet(O)-erm(B) (IME_PPI)	1
NSUI038	SRS1145670	2	25	partial	dICE														1																											tet(O)-erm(B) (IME_PPI)	1
NSUI039	SRS1145669	2	25	dICE	partial														1																											tet(O)-erm(B) (IME_PPI)	1
NSUI040	SRS1145668	2	25	dICE	partial														1																											tet(O)-erm(B) (IME_PPI)	1
NSUI041	SRS1145592	2	25	1													dICE		1																											tet(O) (IME_PPI)	not complete
NSUI042	SRS1145587	2	25	1	dICE					1							dICE		1																											tet(O) (IME_PPI)	not complete
NSUI043	SRS1145581	2	25	partial	dICE														1																											tet(O)-erm(B) (IME_PPI)	not complete
NSUI044	SRS1145633	2	25	1						1							dICE		1																											tet(O) (IME_PPI)	not complete
NSUI045	SRS1145635	2	25	1													dICE		1																											tet(O) (IME_PPI)	not complete
NSUI046	SRS1145641	2	25	1													dICE		1																											tet(O) (IME_PPI)	not complete
NSUI047	SRS1145634	2	25	1													dICE		1																											tet(O) (IME_PPI)	not complete
NSUI048	SRS1145636	2	25	1															1					1																						tet(O)-erm(B) (IME_PPI)	1
NSUI049	SRS1145640	2	25	1													dICE		1					1																						tet(O) (IME_PPI)	not complete
NSUI050	SRS1145639	2	25		1					dICE							dICE																													erm(B) (dICE TnGBS2)
NSUI051	SRS1145637	2	25		1					1							dICE																													erm(B) (dICE TnGBS2)
NSUI052	SRS1145650	2	25	1						1							dICE		1																											tet(O) (IME_PPI)	not complete
NSUI053	SRS1145649	2	25	partial															1																											tet(O)-erm(B) (IME_PPI)	not complete
NSUI054	SRS1145648	2	25	1						1							dICE		1																											tet(O) (IME_PPI)	not complete
NSUI055	SRS1145647	2	25	1						1							dICE		1																											tet(O) (IME_PPI)	not complete
NSUI056	SRS1145646	2	25	1						1							dICE		1																											tet(O) (IME_PPI)	not complete
NSUI057	SRS1145642	2	25	partial	dICE					1							1		1																											tet(O) (IME_PPI)	not complete
NSUI058	SRS933110	2	28	1	partial					1								1						1																						tet(O) (IME_PPI)
NSUI059	SRS933109	2	28	1															1					1																		1				tet(O)-erm(B) (IME_PPI)	1
NSUI060	SRS1145643	2	25	1													1		1																											tet(O) (IME_PPI)	not complete
NSUI061	SRS1145644	2	25	1													1		1																											tet(O) (IME_PPI)	not complete
NSUI062	SRS933108	2	28	partial						dICE								1						1																		1				tet(O) (IME_SNF2)
NSUI063	SRS1145645	2	25	1						1							dICE		1																											tet(O) (IME_PPI)	not complete
NSUI064	SRS933132	2	28	1						1								1							1													1				1				tet(O) (IME_SNF2); ant(9)-erm(B) (GI_rpsI)
NSUI065	SRS1145652	2	25	partial															1																											tet(O)-erm(B) (IME_PPI)	not complete
NSUI066	SRS1145655	2	25	1						1							dICE		1																			1								tet(O) (IME_PPI); ant(9)-lnuC (GI_rpsI )	not complete
NSUI067	SRS933112	2	28	1															1					1																						tet(O) (IME_PPI)	1
NSUI068	SRS1145656	2	25	dICE						1							1		1																											tet(O) (IME_PPI)	not complete
NSUI069	SRS1145654	2	25	partial															1																											tet(O)-erm(B) (IME_PPI)	1
NSUI070	SRS1145653	2	25	1															1																											tet(O)-erm(B) (IME_PPI)	1
NSUI072	SRS1145664	2	25	1						1							dICE		1																											tet(O) (IME_PPI)	not complete
NSUI073	SRS933116	2	28	1						1								1							1													1				1				tet(O) (IME_SNF2); ant(9)-erm(B)-lnuB (GI_rpsI)
NSUI074	SRS933113	2	28	dICE						1								1						1																		1				tet(O) (IME_SNF2)
NSUI075	SRS1145663	2	25	1						1							dICE		1																											tet(O) (IME_PPI)	not complete
NSUI076	SRS933115	2	28	partial						dICE								1						1																		1				tet(O) (IME_SNF2)
NSUI077	SRS1145662	2	25	1															1																											tet(O)-erm(B) (IME_PPI)	1
NSUI078	SRS1145661	2	25	1															1																											tet(O)-erm(B) (IME_PPI)	not complete
NSUI079	SRS933114	2	28	1	dICE					1								1						1																						tet(O) (IME_SNF2)
NSUI080	SRS933120	2	28	1														1						1																						tet(O) (IME_SNF2)		1
NSUI081	SRS933119	2	28				1																	1																						erm(B) (ICE_Tn5252_mutT)
NSUI082	SRS1145660	2	25	1	dICE														1																											tet(O) (IME_PPI)
NSUI083	SRS933118	2	28	partial						dICE								1						1														1				1				tet(O) (IME_SNF2); ant(9)-lnuB (GI_rpsI)
NSUI084	SRS933165	2	28	1						1								1							1																	1				tet(O) (IME_SNF2)
NSUI085	SRS933126	2	28	dICE						1									1					1																		1				tet(O) (IME_PPI)	1
NSUI086	SRS933125	2	28	1															1					1																		1				tet(O)-erm(B) (IME_PPI)	1
NSUI087	SRS933124	2	28	partial						partial								1																				1				1		1		tet(O) (IME_SNF2); ant(9)-lnuC-erm(B) (GI_rpsI)
NSUI088	SRS1145657	2	25	1															1																											tet(O)-erm(B) (IME_PPI)	1
NSUI089	SRS1145659	2	25	1						1							dICE		1																											tet(O) (IME_PPI)	not complete
NSUI090	SRS933123	2	28	1						1								1							1													1				1				tet(O) (IME_SNF2); ant(9)-erm(B)-lnuB (GI_rpsI)
NSUI091	SRS933121	2	28	1						dICE		dICE												1																						erm(B)-tet(O)-ant(9)-sat4-ant(6) (Tn5252)		1
NSUI092	SRS1145665	2	25	dICE															1																											tet(O)-erm(B) (IME_PPI)	1
NSUI093	SRS1145678	2	25	1													dICE		1																											tet(O) (IME_PPI)	not complete
NSUI094	SRS1145666	2	25	1						1							dICE		1																											tet(O) (IME_PPI)	not complete
NSUI095	SRS933122	2	28	1						1																																				erm(B)-tet(O)-aph(3')-IIIa-sat4-ant(6) (Tn5252)	1
NSUI096	SRS1145677	2	25	1	dICE														1																											tet(O)-erm(B) (IME_PPI)	not complete
NSUI097	SRS1145676	2	25	dICE						1									1						1																					tet(O)-erm(B) (IME_PPI)	1
NSUI098	SRS933087	2	28	1						1								1							1													1				1				tet(O) (IME_SNF2); ant(9)-erm(B) (GI_rpsI)
NSUI099	SRS1145675	2	25	1															1																											tet(O)-erm(B) (IME_PPI)	1
NSUI100	SRS1145667	2	25	1															1																											tet(O)-erm(B) (IME_PPI)	not complete
NSUI101	SRS933083	2	28	1						1								1						1																		1				tet(O) (IME_SNF2)
NSUI102	SRS1145674	2	25	1						1							dICE		1					1																						tet(O) (IME_PPI)	not complete
NSUI103	SRS1145672	2	25	1						1							dICE		1																											tet(O) (IME_PPI)	not complete
Nsui117	SRS1229041	1	1																					1
Nsui118	SRS1229040	1	1																					1																				1
Nsui119	SRS1229074	1	1																					1
Nsui120	SRS1229084	1	13																														dIME
NSUI121	SRS1229098	1	1		1													dIME						1																						erm(B)-tet(O) (Tn5252)		not complete
NSUI122	SRS1229102	1	1		1													dIME						1																						erm(B)-tet(O) (Tn5252)		not complete
NSUI123	SRS1229115	1	1		1													dIME						1																						erm(B)-tet(O) (Tn5252)		not complete
NSUI124	SRS1229125	½	28	1						dICE								1							1													1				1				tet(O) (IME_SNF2)
Nsui125	SRS1229139	½	28	1															1					1														1				dIME				tet(O)-erm(B) (IME_PPI)	1
Nsui126	SRS1229152	½	28	1						1								1																				1				1				tet(O) (IME_SNF2); ant(9)-aph(3')-IIIa-lnuB-lsaE (GI_rpsI)
Nsui127	SRS1229039	½	28	1						dICE								1						1														1				1				tet(O) (IME_SNF2)
Nsui128	SRS1229050	½	28	1						1								1							1													1				1				tet(O) (IME_SNF2); ant(9)-aph(3')-IIIa-lnuB-lsaE (GI_rpsI)
Nsui129	SRS1229065	½	28	1						1							dICE	1						1														1				1				tet(O) (IME_SNF2); erm(B) (dICE TnGBS2)
Nsui130	SRS1229063	½	28	partial	dICE					1								1						1														1				1				tet(O) (IME_SNF2); ermTR (dTn5252)
Nsui138	SRS1229072	3	108	dICE	dICE														dIME					1									1													erm(B)-tet(O) (dICE Tn5252)
Nsui139	SRS1229078	3	Novel	partial	dICE						dICE								1			1		1									1									1				tet(O)-erm(B) (IME_PPI)	1
Nsui140	SRS1229077	3	117		1					partial									1				1		1																					tet(O) (IME_PPI)-erm(B) (Tn5252)
Nsui141	SRS1229076	3	27	1															1						1																	1				tet(O) (IME_PPI)	1
Nsui142	SRS1229082	3	27	dICE	dICE					1									1						1																					tet(O)-erm(B) (IME_PPI)
Nsui143	SRS1229081	4	94	1							dICE								1						1								1													tet(O) (IME_PPI)-erm(B) (Tn5252)
Nsui144	SRS1229080	4	Novel	2	partial														1					1									1													tet(O)-erm(B) (IME_PPI)	1
Nsui145	SRS1229079	4	94	1							dICE								1						1								1													tet(O) (IME_PPI)-erm(B) (Tn5252)
Nsui146	SRS1229085	4	Novel	1				1											1					1									1													tet(O)-erm(B) (IME_PPI)
Nsui147	SRS1229083	4	94	dICE							dICE						1		1						1								1													tet(O)-erm(B) (IME_PPI)
Nsui148	SRS1229087	4	108	1				1											1					1									1													tet(O)-erm(B) (IME_PPI)
Nsui149	SRS1229086	4	94	1	dICE						dICE								dIME						1								1													erm(B)-tet(O) (Tn5252)
Nsui150	SRS1229091	5	94	dICE	dICE																			1									1
Nsui151	SRS1229090	5	89	1							1							1			1				1							1														tet(O) (IME_SNF2)
Nsui152	SRS1229089	5	53				1		1																	1																1							not complete
Nsui153	SRS1229088	5	235								1														1												1									tet(O) (IME_rpsI); erm(B) (Tn1549), tet(W) (prophage rumA)
Nsui154	SRS1229094	5	Novel	partial																																										aph(3')-IIIa-sat4-tet(O/W/32/O)-erm(B)-ant(9) (partial Tn5252)
Nsui155	SRS1229093	5	Novel	partial																																										aph(3')-IIIa-sat4-tet(O/W/32/O)-erm(B)-ant(9) (partial Tn5252)		not complete
Nsui156	SRS1229092	5	Novel	partial	partial														1					1									1													tet(O) (IME_PPI)-erm(B) (partial Tn5252)	1
Nsui157	SRS1229097	6	55
Nsui158	SRS1229096	7	89	1							1							1			1				1							1														tet(O) (IME_SNF2)
Nsui159	SRS1229095	7	225		dICE	partial																			1																			1				1
Nsui160	SRS1229101	7	89	1							1							1			1				1							1														tet(O) (IME_SNF2)-erm(B) (Tn5252)
Nsui161	SRS1229100	7	94	1							dICE								1						1								1													tet(O)-erm(B) (IME_PPI)
Nsui162	SRS1229099	7	94	partial	partial						dICE								1						1								1													tet(O)-erm(B) (IME_PPI)
Nsui163	SRS1229106	7	Novel	1	dICE						dICE								1						1								1									1				tet(O)-erm(B) (IME_PPI)
Nsui164	SRS1229105	7	32	dICE															1					1																						tet(O)-erm(B) (IME_PPI)	1
Nsui165	SRS1229104	8	Novel	1							1		1						1													1										1				tet(O) (IME_PPI); erm(B) (ICE_tRNAArg Tn916 family)
Nsui166	SRS1229103	8	87	1							1							1			1				1							1										1				tet(O) (IME_SNF2)
Nsui167	SRS1229110	8	Novel	1							1							1			1				dIME							1						1								tet(O) (IME_SNF2); ant(9)-erm(B) (GI_rpsI)
Nsui168	SRS1229109	8	Novel	partial							partial							1			dIME				dIME							1														tet(O) (IME_SNF2)
Nsui170	SRS1229108	8	87	partial	partial						partial								1 (+ 1 partial)		1			1								1														tet(O)-erm(B) (IME_PPI)	1
Nsui171	SRS1229107	8	87		dICE		1				1							1 (+ 1 dIME)			1		1									1														tet(O) (IME_SNF2)		1
Nsui172	SRS1229114	9	Novel												1
Nsui173	SRS1229113	9	Novel	partial	dICE		partial											1							1								1													tet(O) (IME_SNF2)
Nsui174	SRS1229112	10	Novel																									1		1									1			1				tet(O) (prophage)
Nsui175	SRS1229111	9	16				dICE		partial		dICE														1							1										1
Nsui176	SRS1229117	9	16		dICE		dICE		dICE					1											1							1										1				tet(O/W/32/O) (dICE Tn5252), tet(W) (ICE_lysS)
Nsui177	SRS1229116	9	16				dICE	partial										1 (hybrid)							1																	1				tet(O)-erm(B) (IME_SNF2 hybrid)
Nsui178	SRS1229121	9	16	dICE			dICE		dICE	dICE				1				dIME							1							1										1				tet(O)-erm(B) (dICE Tn5252); tet(W) (ICE_lysS)	1
Nsui179	SRS1229120	25	Novel														1	dIME											1					dIME				1	1							ant(9)-aph(3')-IIIa-lnuB-lsaE-ant(6) (GI_rpsI)
Nsui180	SRS1229119	10	Novel	1													1																	dIME					1
Nsui181	SRS1229118	12	Novel							dICE																	1																			tet(O/W/32/O) (dICE Tn1549); aph(3')-IIIa-vanZ-delta sat4-ant(6)- (IME_tRNALeu)
Nsui182	SRS1229124	13	Novel	1												1	1		1											1				2												tet(O)-erm(B)-tet(40) (IME_PPI)
Nsui183	SRS1229123	14	1																					1
Nsui184	SRS1229122	14	1																					1
Nsui185	SRS1229128	14	28	1						1									1																											tet(O)-erm(B) (IME_PPI)	1
Nsui186	SRS1229127	14	1		1													dIME						1																						erm(B)-tet(O) (Tn5252)		not complete
Nsui187	SRS1229126	14	1		1													dIME						1																						erm(B)-tet(O) (Tn5252)		not complete
Nsui188	SRS1229131	14	1		1													dIME						1																						erm(B)-tet(O) (Tn5252)		not complete
Nsui189	SRS1229130	14	1		1													dIME						1																						erm(B)-tet(O) (Tn5252)		not complete
Nsui191	SRS1229129	16	Novel	dICE											1														1					dIME												aph(3')-IIIa-ant(6)-sat4-erm(B) (dICE Tn5252); lnuB-lsaE (prophage rumA)		1
Nsui192	SRS1229134	16	Novel														dICE																	dIME					1							lnuB-lsaE-aph(3')-IIIa-sat4 (prophage rumA); tet(O) (prophage)
Nsui193	SRS1229133	16	Novel									dICE	dICE				1												1					dIME					1							tet(O) (dICE Tn916); erm(B)-lnuC-aph(3')-IIIa (prophage rumA)
Nsui194	SRS1229132	16	Novel	1											1	1	2	dIME																dIME				1								erm(B) (Tn5252)		not complete
Nsui195	SRS1229137	16	Novel	1							1		dICE					1			1			1								1														tet(O) (IME_SNF2)
Nsui196	SRS1229136	16	Novel	dICE													1												1										1							tet(O) (prophage); erm(B) (prophage); erm(B)-lnuC-aph(3')-IIIa (prophage)
Nsui197	SRS1229135	16	73			dICE			1				1																																	erm(B) (ICE_tRNA arg); tet(O/W/32/O)-ant(6)-Ib (prophage rumA)
Nsui198	SRS1229140	17	76	1							dICE							1						1																		dIME				tet(O)-erm(B) (IME_SNF2)
Nsui199	SRS1229138	17	76	1							dICE							1						1								1										dIME				tet(O)-erm(B) (IME_SNF2)
Nsui200	SRS1229149	18	Novel	1							dICE							1							1																	dIME				tet(O)-erm(B) (IME_SNF2)
Nsui201	SRS1229148	18	76	1							dICE							1							1																	dIME				tet(O)-erm(B) (IME_SNF2)
Nsui202	SRS1229147	19	76	1														1							1																	dIME				tet(O)-erm(B) (IME_SNF2)
Nsui203	SRS1229146	19	76	1							dICE							1						1								1										dIME				tet(O)-erm(B) (IME_SNF2)
Nsui204	SRS1229145	19	Novel	1						dICE								1						1	1																	dIME				tet(O)-erm(B) (IME_SNF2)
Nsui208	SRS1229144	21	Novel	dICE														1														dIME														tet(O)-erm(B) (IME_SNF2)
Nsui218	SRS1229143	23	108	1			1											1						1									dIME													tet(O)-erm(B) (IME_SNF2)
Nsui221	SRS1229142	23	483	dICE	dICE						dICE							1							1								1									1				tet(O)-erm(B) (IME_SNF2)	1
Nsui222	SRS1229141	23	108	1			1											1						1									1													tet(O)-erm(B) (IME_SNF2)
Nsui223	SRS1229151	23	108	1			1											1						1									1													tet(O)-erm(B) (IME_SNF2)
Nsui224	SRS1229150	24	68		dICE											1			1												1		1													tet(O)-erm(B) (IME_PPI)		not complete
Nsui225	SRS1229155	24	221	1														1																								1				tet(O)-erm(B) (IME_SNF2)		not complete
Nsui226	SRS1229154	24	234	1														1																								1				tet(O)-erm(B) (IME_SNF2)		1
Nsui227	SRS1229153	24	Novel		partial					dICE								1		1																										tet(O)-erm(B) (IME_SNF2); ant(6) (IME_HTH XRE reg)		not complete
Nsui229	SRS1229158	27	Novel	dICE															dIME													dIME		dIME						dIME		1				tet(O) (dICE Tn5252)	not complete
Nsui230	SRS1229157	27	Novel			dICE																					1					dIME								dIME		1				tet(O) (dICE Tn5252)
Nsui231	SRS1229156	28	Novel				1											1															1					1								tet(O)-erm(B) (IME_SNF2); ant(6) (IME_HTH XRE reg); ant(9)-lnuB-lsaE (prophage rumA)
Nsui232	SRS1229159	28	Novel	1							dICE				partial				1														1													tet(O)-erm(B) (IME_PPI)	1
Nsui233	SRS1229160	28	Novel			dICE													1																								1			tet(O) (IME_PPI); erm(B) (dICE Tn5252); lnuB-lsaE (prophage rumA)		not complete
Nsui234	SRS1229043	28	Novel	1															1											1												1				tet(O) (IME_PPI)-erm(B) (Tn5252)	not complete
Nsui236	SRS1229042	28	Novel	dICE											partial																		1							1							1
Nsui237	SRS1229046	28	Novel				dICE								1			dIME						1		1		1																		tet(O) (dICE Tn5252)
Nsui238	SRS1229045	21	Novel	1											1				1							1					1											1				tet(O) (IME_PPI); erm(B)-aph(3')-IIIa-ant(6)-mefA (prophage rumA)	1
Nsui239	SRS1229044	29	Novel						1				1																	1			1													tet(M) (Tn916 integrated in ICE_Tn5252_luciferase monooxyg); ant(9)-ant(6)-lnuB-lsaE (GI_rpmG)
Nsui241	SRS1229048	29	Novel	dICE									1											1	1					1											dIME					tet(M) (Tn916)
Nsui242	SRS1229049	30	Novel				dICE																										1							1						erm(B) (prophage rumA)
Nsui243	SRS1229047	30	Novel	dICE													2dICE	1																												tet(O) (IME_SNF2)
Nsui244	SRS1229052	30	Novel	1														1																												tet(O)-erm(B) (IME_SNF2)	1
Nsui245	SRS1229051	30	Novel		dICE													dIME										1						dIME											1	erm(B)-tet(L)-tet(O) (dICE Tn5252)		not complete
Nsui246	SRS1229055	30	Novel	1																										1		dIME														aph(3')-IIIa-ant(9)-ant(6)-erm(B)-tet(O/W/32/O) (Tn5252)
Nsui247	SRS1229054	30	Novel	dICE			dICE						dICE						dIME									1																		tet(M) (dICE Tn916); tet(O)-tet(40) (dICE Tn5252); ant(9)-erm(B) (prophage rumA)	1
Nsui248	SRS1229053	30	Novel		1													1		1																										tet(O) (IME_SNF2)-erm(B) (Tn5252)		not complete
Nsui249	SRS1229058	31	Novel													1	1
Nsui250	SRS1229057	31	Novel		dICE												dICE																	dIME				1	1							tet(O)-erm(B) (dICE Tn5252); lnuC (dICE TnGBS2); ant(9)-lnuB-lsaE (GI_rpsI)
Nsui251	SRS1229056	31	Novel		dICE																																									tet(O)-erm(B) (dICE Tn5252)		not complete
Nsui255	SRS1229061	9	Novel				dICE										1	1								1						dIME						1								tet(O)-erm(B) (IME_SNF2); mefA-msrC (dICE Tn5252); ant(6)-aph(3')-IIIa-tet(L) (TnGBS2), ant(9)-lnuB-lsaE (GI_rpsI)
Nsui256	SRS1229060	9	Novel														dICE												1					dIME					1
Nsui257	SRS1229059	9	Novel	1							1						1		1							1			1						1	1										tet(O) (IME_PPI)		not complete
